# Supplementary material for: A Species-Specific Anti-Human P2X7 Monoclonal Antibody Reduces Graft-versus-Host Disease in Humanised Mice
Source: Pharmaceutics. 2023 Aug 31;15(9):2263. doi: 10.3390/pharmaceutics15092263 (PMC10536354; doi:10.3390/pharmaceutics15092263)
Supplement: Supplementary file 1 [file pharmaceutics-15-02263-s001.zip]

Archive with 1 entries (1 files):
- pharmaceutics-2507375-supplementary.pdf
